# Supplementary material for: Sex-Stratified Prediction Models for 5-Year Nonalcoholic Fatty Liver Disease Risk in Thyroid Cancer Patients: A Nationwide Cohort Study
Source: Biomedicines. 2025 Sep 12;13(9):2250. doi: 10.3390/biomedicines13092250 (PMC12467750; doi:10.3390/biomedicines13092250)
Supplement: Supplementary file 1 [file biomedicines-13-02250-s001.zip]

Archive with 1 entries (1 files):
- biomedicines-3854901-supplementary.pdf
